# Supplementary material for: Preclinical Therapeutic Efficacy of RAF/MEK/ERK and IGF1R/AKT/mTOR Inhibition in Neuroblastoma
Source: Cancers (Basel). 2024 Jun 25;16(13):2320. doi: 10.3390/cancers16132320 (PMC11240493; doi:10.3390/cancers16132320)
Supplement: Supplementary file 1 [file cancers-16-02320-s001.zip]

Archive with 5 entries (4 files):
- cancers-3008576-supplementary-final/
- cancers-3008576-supplementary-final/Supplemental Figures S1-S2.pdf
- cancers-3008576-supplementary-final/supplemental table S1 STR genotyping of neuroblastoma cell lines used in this study.xlsx
- cancers-3008576-supplementary-final/supplemental Table S2.xlsx
- cancers-3008576-supplementary-final/Supplementary file S1.pdf
