# Supplementary material for: Preclinical Therapeutic Efficacy of RAF/MEK/ERK and IGF1R/AKT/mTOR Inhibition in Neuroblastoma
Source: Cancers (Basel). 2024 Jun 25;16(13):2320. doi: 10.3390/cancers16132320 (PMC11240493; doi:10.3390/cancers16132320)
Supplement: Supplementary file 1 [file cancers-16-02320-s001.zip › cancers-3008576-supplementary-final/supplemental table S1 STR genotyping of neuroblastoma cell lines used in this study.xlsx]

## Sheet: Sheet1
sample	D3S1358	D7S820	vWA	FGA	D8S1179	D21S11	D18S51	D5S818	D13S317	D16S539	TH01	TPOX	CSF1PO	AMEL	Penta D	Penta E
SKNAS	14	11	16,17	20,22	13,14	32.2,33.2	14,15	11,12	9	14	9.3	11,12	10,12	X	9	7,14
CHP212	15,17	11	15,18	20	11,13	27,29	14,16	10,12	8,13	12,13	6	8,11	11,12	X,Y	9,10	5,15
NBLS	15,17	10,12	18,19	21,22	10,13	30,33.2	14,17	11,12	11,13	10,13	7	8,12	11,12	X	11,12	11,17
SKNFI	16,18	8,9	16,17	22	11,12	28,30	12,14	12,13	11,14	11,12	6,9.3	8,9	10,12	X,Y	2.2,13	11,20
SKNBE2C	19	9,10	18	22,25	10,13,14	30,32.2	16	12	11	9,11	6	11	10	X	13,14	14,18
SHEP	15,16	7,10	14,18	23.2,24	15	31,31.2	13,16	12	11	8,13	7,10	8,11	11	X	10,12	7,11
SY5Y	15,16	7,10	14,18	23.2,24	15	31,31.2	13,16	12	11	8,13	7,10	8,11	11	X	10,12	7,11
NBEB-C1	17	12,14	17,19	24,25	11,13	27,32.2	15,20	10,12	11,12	12	6,9.3	8	12	X,Y	9	11
LAN6	15	11,12	14,16	18,21	13,14	30,32.2	16	10,12	12	10,12	6	8	11,12	X	13	7,12
